# Supplementary material for: LDHB Deficiency Promotes Mitochondrial Dysfunction Mediated Oxidative Stress and Neurodegeneration in Adult Mouse Brain
Source: Antioxidants (Basel). 2022 Jan 28;11(2):261. doi: 10.3390/antiox11020261 (PMC8868245; doi:10.3390/antiox11020261)
Supplement: Supplementary file 1 [file antioxidants-11-00261-s001.zip]

Archive with 1 entries (1 files):
- antioxidants-1552442-supplementary.pdf
